# Supplementary material for: Genome-Wide HMG Family Investigation and Its Role in Glycoalkaloid Accumulation in Wild Tuber-Bearing Solanum commersonii
Source: Life (Basel). 2020 Apr 10;10(4):37. doi: 10.3390/life10040037 (PMC7235733; doi:10.3390/life10040037)
Supplement: Supplementary file 1 [file life-10-00037-s001.zip]

Archive with 1 entries (1 files):
- life-752727-supplementary.xlsx
