# Supplementary material for: Genome-Wide HMG Family Investigation and Its Role in Glycoalkaloid Accumulation in Wild Tuber-Bearing Solanum commersonii
Source: Life (Basel). 2020 Apr 10;10(4):37. doi: 10.3390/life10040037 (PMC7235733; doi:10.3390/life10040037)
Supplement: Supplementary file 1 [file life-10-00037-s001.zip › life-752727-supplementary.xlsx]

## Sheet: SupTab1
Supplementary table 1. Name and sequence of primers used in the present study.
Primer Name	Primer sequence 5’-->3’
HMGcmmCDS_F	atggacgttcgccggagatc
HMGcmmCDS_R	ttaggaggatgccttggtgac
HMGattB_F	ggggacaagtttgtacaaaaaagcaggcttcatggacgttcgccggagatc
HMGattB_R	ggggaccactttgtacaagaaagctgggtcttaggaggatgccttggtgac
nptII_F	caatagcagccagtcccttc
nptII_R	agacaatcggctgctctgat
HMGcmm_F	gatggcaaagacctccatgt
HMGcmm_R	caccagcaagaacagaacca

## Sheet: SupTab2
Supplementary Table 2: Molecular formula, theoretical mass, experimental mass and mass accuracy used in the HRMS analysis
Compound	Molecular formula	Theoretical	Experimental	Mass accuracy
		[M+H]+m/z	[M+H]+m/z	(ppm)
α-solanine	C45H73NO15	868.505	868.506	0.71
solanidadienol triose	C45H72NO17	899.487	899.484	1.42
solanidenediol triose	C45H73NO18	916.49	916.492	2.48
solanidadienol lycotetraose	C50H79NO21	1030.52	1030.52	0.59
solanidenol lycotetraose	C50H81NO21	1032.54	1032.54	-0.74
solanidenediol tetraose	C51H83NO21	1032.54	1032.54	-0.62
dehydrodemissine	C50H81NO20	1016.54	1016.54	0.67
dehydrocommersonine	C51H83NO21	1046.55	1046.55	-0.16

## Sheet: SupTab3
Supplementary table 3. Characteristics of HMG genes identified in the present study. Per each gene have been reported Gene and Sequence ID, protein sequence and length, gene structure (exon number and length and intron length) and the features of HMG-CoA reductase class I domain.
Gene ID	Specie	Name	Sequence ID	Protein sequence	Protein Length	Exon number	Exons lenght	Introns lenght	Features of HMG-CoA reductase class I domain
									catalytic residues	NADP(H) binding site	substrate binding pocket	inhibitor binding sites	tetramerization interface
AtHMG1	A. thaliana	3-HYDROXY-3-METHYLGLUTARYL COA REDUCTASE 1, ATHMGR1, HMG1, HMGR1, HYDROXY METHYLGLUTARYL COA REDUCTASE 1, MAD3, MIRNA ACTION DEFICIENT 3	AT1G76490.1	MKKKQAGPQQTCEFVSYKTLLISPSHLSRHLTTSLLSPLSPPWRDYSFPPMDLRRRPPKPPVTNNNNSNGSFRSYQPRTSDDDHRRRATTIAPPPKASDALPLPLYLTNAVFFTLFFSVAYYLLHRWRDKIRYNTPLHVVTITELGAIIALIASFIYLLGFFGIDFVQSFISRASGDAWDLADTIDDDDHRLVTCSPPTPIVSVAKLPNPEPIVTESLPEEDEEIVKSVIDGVIPSYSLESRLGDCKRAASIRREALQRVTGRSIEGLPLDGFDYESILGQCCEMPVGYIQIPVGIAGPLLLDGYEYSVPMATTEGCLVASTNRGCKAMFISGGATSTVLKDGMTRAPVVRFASARRASELKFFLENPENFDTLAVVFNRSSRFARLQSVKCTIAGKNA…	642	4	1180, 181, 346, 906	224, 160, 90	✓	✓	✓	✓	✓
AtHMG2	A. thaliana	3-HYDROXY-3-METHYLGLUTARYL-COA REDUCTASE 2, 3-HYDROXY-3-METHYLGLUTARYL-COENZYME A REDUCTASE 2, HMG2, HMGR2	AT2G17370.1	MEDLRRRFPTKKNGEEISNVAVDPPLRKASDALPLPLYLTNTFFLSLFFATVYFLLSRWREKIRNSTPLHVVDLSEICALIGFVASFIYLLGFCGIDLIFRSSSDDDVWVNDGMIPCNQSLDCREVLPIKPNSVDPPRESELDSVEDEEIVKLVIDGTIPSYSLETKLGDCKRAAAIRREAVQRITGKSLTGLPLEGFDYNSILGQCCEMPVGYVQIPVGIAGPLLLDGVEYSVPMATTEGCLVASTNRGFKAIHLSGGAFSVLVKDAMTRAPVVRFPSARRAALVMFYLQDPSNFERLSLIFNKSSRFARLQSITCTIAGRNLYPRFACSTGDAMGMNMVSKGVQNVLDFVKSEFPDMDVIGISGNYCSDKKASAVNWIEGRGKHVVCEAFIKAEIVE…	562	4	1219, 181, 340, 530	77, 87, 119	✓	✓	✓	✓	✓
SlHMG3	S. lycopersicum	3-hydroxy-3-methylglutaryl coenzyme A reductase	Solyc03g032010	MDVRRRAVKPLDASKHISSGEPLRPRNQDSSVKASDALPLPLYLTNGLFFTMFFSVMYFLLHRWREKIRDGIPLHVLNFSELVAMFSLIASVIYLLGFFGIGFVQSFVSKGNNDSWDVEDETPEQFIDATVTSPPVRRNIPMKSVPVDENAAQIITPFSGEDDEVVIKSVVEGRIPSYSLESKLGDCKRAAFIRKEALQRTSGKSLDGLPLDGFDYESILGQCCEMPIGYIQIPVGIAGPLLLNGNEFSVPMATTEGCLVASTNRGCKAIYVSGGATSVLFRDGMTRAPVVRFGSAKRAAELKFFVEDTMNFETLSVVFNKSSRFARLQNIQCAIAGKNLYMRFSCSTGDAMGMNMVSKGVQNVLDYLQNEYPDMDIIGISGNYCSDKKPAAVNWIEGR…	555	3	1032, 182, 517	764, 206		✓			✓
SlHMG4	S. lycopersicum	3-hydroxy-3-methylglutaryl-coenzyme A reductase 2 ; Catalyzes the synthesis of mevalonate. The specific precursor of all isoprenoid compounds present in plants	Solyc02g038740.2.1	MDVRRRSEEPVYPSKVFAADEKPLKPHKKQQQQQEDKNTLLIDASDALPLPLYLTNGLFFTMFFSVMYFLLSRWREKIRNSTPLHVVTLSELGAIVSLIASVIYLLGFFGIGFVQTFVSRGNNDSWDENDEEFLLKEDSRCGPATTLGCAVPAPPARQIAPMAPPQPSMSMVEKPAPLITSASSEEDEEIIKSVVQGKIPSYSLESKLGDCKRAASIRKEVMQRITGKSLEGLPLEGFNYESILGQCCEMPIGYVQIPVGIAGPLLLNGKEFSVPMATTEGCLVASTNRGCKAIYASGGATCILLRDGMTRAPCVRFGTAKRAAELKFFVEDPIKFETLANVFNQSSRFARLQRIQCAIAGKNLYMRFVCSTGDAMGMNMVSKGVQNVLDYLQNEYPDM…	620	5	1145, 182, 347, 5, 561	83, 202, 242, 118	✓	✓	✓	✓	✓
SlHMG5	S. lycopersicum	HMGR CoA reductase	Solyc02g082260.2.1	MDVRRRPVKPLCTSKDASAGEPLKQQQVSSPKASDALPLPLYLTNGLFFTMFFSVMYFLLVRWREKIRNSIPLHVVTLSELLAMVSLIASVIYLLGFFGIGFVQSFVSRSNSDSWDIEDENAEQLIIEEDSRRGPCAAATTLGCVVPPPPVRKIAPMVPQQPAKAALSQTEKPAPIIMPALSEDDEEIIQSVVQGKTPSYSLESKLGDCMRAASIRKEALQRITGKSLEGLPLEGFDYESILGQCCEMPVGYVQIPVGIAGPLLLDGREYSVPMATTEGCLVASTNRGCKAIFVSGGANSILLRDGMTRAPVVRFTTAKRAAELKFFVEDPLNFEILSLMFNKSSRFARLQGIQCAIAGKNLYMRFSCSTGDAMGMNMVSKGVQNVLDYLQSEYPDMDV…	601	4	1213, 182, 347, 506	371, 95, 439	✓	✓	✓	✓	✓
StHMG1	S. tuberosum	3-HYDROXY-3-METHYLGLUTARYL COA REDUCTASE 1, ATHMGR1, HMG1, HMGR1, HYDROXY METHYLGLUTARYL COA REDUCTASE 1, MAD3, MIRNA ACTION DEFICIENT 3	PGSC0003DMP400017516	MDLRRRPPKPSHRNHHLLKQPQKSSSAAIRRSPSPAPKASDALPLPLYLTNAIFFTLFFSVAYYLLHRWRDKIRSSTPLHVVTLSELAAILSLIASFIYLLGFFGIDFVQSFIARASHDAWDIEDEDETRFLLNQDRRPATCSAALNSSISTSVSRFMDPPAPLPSQDDEGLVKSVVSGDIPSYSLESRLGDCHRAASIRREAVQRLTGRSLAGLPLDGFDYESILGQCCEMPIGYVQIPVGIAGPLLLNGCEYSVPMATTEGCLVASTNRGCKAIYASGGATSVLFRDGMTRAPVVKFPTASRASELLFFLEEPANFDTLAVVFNKSSRFARLQKIQCSLAGRNLYIRFSCGTGDAMGMNMVSKGVQNVLEFLQDEFPDMEVGGISGNFCSDKKPAAV…	584	4	980, 182, 347, 243	752, 259, 152	✓	✓	✓	✓	✓
StHMG3	S. tuberosum	3-hydroxy-3-methylglutaryl coenzyme A reductase	PGSC0003DMP400032562	MDVRRRPVKPLYPSEHISSGEPLKPHNQDSSVKASDALPLPLYLTNGLFFTMFFSVMYFLLHRWREKIRNGIPLHVLNFSELVAMVSLIASVIYLLGFFGIGFVQSFVSKGNNDSWDVEDESPEQFIDRTVTPPPVRRNIPMKSVPVAEKTAQIITPFSSEDDEVVIKSVVEGRIPSYSLESKLGDCKRAAFIRKEALQRSSGKSLEGLPLDGFDYESILGQCCEMPIGYIQIPVGIAGPLLLNGKEFSVPMATTEGCLVASTNRGCKAIYVSGGATSVLFRDAMTRAPVVRFGSAKRAAELKFFVEDPMNFETLSVVFNKSSRFARLQNIQCAIAGKNLYMRFSCSTGDAMGMNMVSKGVQNVLDYLQNEYPDMDIIGISGNYCSDKKPAAVNWIEGR…	575	4	962, 182, 347, 234	1006, 243, 283	✓	✓	✓	✓	✓
StHMG4	S. tuberosum	HMGR CoA reductase	PGSC0003DMP400024174	MPALSEDDEEIIQSVVQGKTPSYSLESKLGDCMRAASIRKEALQRITGKSLEGLPLEGFDYESILGQCCEMPVGYVQIPVGIAGPLLLDGREYSVPMATTEGCLVASTNRGCKAIFVSGGADSVLLRDGMTRAPVVRFSTAKRAAELKFFVEDPLNFETLSLMFNKSSRFARLQGIQCAIAGKNLYMRFSCSTGDAMGMNMVSKGVQNVLDYLQSEYPDMDVIGISGNFCSDKKPAAVNWIEGRGKSVVCEAIIKEEVVKKVLKTEVAALVELNMLKNLTGSAMAGALGGFNAHASNIVSAVYLATGQDPAQNVESSHCITMMEAVNDGKDLHVSVTMPSIEVGTVGGGTQLASQSACLNLLGVKGANRDAPGSNARLLATIVAGSVLAGELSLMSAIS…	425	4	1227, 182, 347, 749	418, 95, 500	✓	✓	✓	✓	✓
StHMG5	S. tuberosum	3-hydroxy-3-methylglutaryl-coenzyme A reductase 2 ; Catalyzes the synthesis of mevalonate. The specific precursor of all isoprenoid compounds present in plants	PGSC0003DMP400006164	MDVRRRSEKPVYPSKVFAADEKPLKPHKNQQQEDNNTLLIDASDALPLPLYLTNGLFFTMFFSVMYFLLSRWREKIRNSTPLHVVTLSELGAIVSLIASVIYLLGFFGIGFVQTFVSRGNNDSWDENDEEFLLKEDSRCGPATTLGCAIPARQIAPMAPPQPAMSVAEKPAPLITPASSEEDEEIIKSVVQGKIPSYSLESKLGDCKRAASIRKEVMQRITGKSLEGLPLEGFNYESILGQCCEMPIGYVQIPVGIAGPLLLNGKEFSVPMATTEGCLVASTNRGCKAIYASGGATCILLRDGMTRAPCVRFGTAKRAAELKFFVEDPIKFETLANVFNQSSRFARLQRIQCAIAGKNLYMRFVCSTGDAMGMNMVSKGVQNVLDYLQNEYPDMDVIGI…	597	4	1019, 182, 347, 243	88, 129, 201	✓	✓	✓	✓	✓
ScHMG1	S. commersonii	3-HYDROXY-3-METHYLGLUTARYL COA REDUCTASE 1, ATHMGR1, HMG1, HMGR1, HYDROXY METHYLGLUTARYL COA REDUCTASE 1, MAD3, MIRNA ACTION DEFICIENT 3	maker_scaffold1783_augustus_gene_0_28_mRNA_1	PSLHYYNFSPISPNTSLLRSPLFNFLFAFLLFSAGMDLRRRPPKPSHRNHHLLKQPQKSSSAAIRRSPSPAPKASDALPLPLYLTNAIFFTLFFSVAYYLLHRWRDKIRSSTPLHVVNLSELAAILSLIASFIYLLGFFGIDFVQSFIARASHDAWDIEDEDETRFLLNQDRRPAPCLNSSISTSVSRRFMDPPAPLPSLDDEDLVKSVVSGDIPSYSLESRLGDCHRAASIRREAVQRLTGRSLVGLPLDGFDYESILGQCCEMPIGYVQIPVGIAGPLLLNGCEYSVPMATTEGCLVASTNRGCKAIYASGGATSVLFRDGMTRAPVVKFPTASRASELLFFLEEPANFDTLAVVFNKSSRFARLQKIQCSLAGRNLYIRFSCGTGDAMGMNMVSKG…	618	4	1080, 182, 347, 771	670, 259, 152	✓	✓	✓	✓	✓
ScHMG3	S. commersonii	3-hydroxy-3-methylglutaryl coenzyme A reductase	maker_scaffold19535_augustus_gene_0_53_mRNA_1	MDVRRRPVKPLYPSEHISSGEPLKPHNQDSSVKASDALPLPLYLTNGLFFTMFFSVMYFLLLRWREKIRNGIPLHVLNFSELVAMVSLIASVIYLLGFFGIGFVQSFVSKGNNDSWDVEDESPEQFIDRTVTPPPVRRNIPMKSVPVAEKTAQIITPFSSEDDEVVIKSVVEGRIPSYSLESKLGDCKRAALIRKEALQRSSGKSLEGLPLDGFDYESILGQCCEMPIGYIQIPVGIAGPLLLNGKEFSVPMATTEGCLVASTNRGCKAIYVSGGATSVLFRDAMTRAPVVRFGSAKRAAELKFFVEDPINFETLSVVFNKSSRFARLQNIQCAIAGKNLYMRFSCSTGDAMGMNMVSKGVQNVLDYLQNEYPDMDIIGISGNYCSDKKPAAVNWIEGR…	574	4	1034, 182, 347, 234	820, 202, 293	✓	✓	✓	✓	✓
ScHMG4	S. commersonii	HMGR CoA reductase	maker_scaffold19398_augustus_gene_0_10_mRNA_1	HKPSLLNTQYTFSLSLISLFFFSSFQNTGVPTGKSTKFTMDVRRRPVKPLYTSKDASAGEPLKQQEVSSPKASDALPLPLYLTNGLFFTMFFSVMYFLLVRWREKIRNSIPLHVVTLSELLAMVSLIASVIYLLGFFGIGFVQSFVSRSNSDSWDIEDENAEQLIIEEDSRRGPCAAATTLGCVVPPPPVRKIAPMVPQQPAKVALSQTEKPAPIIMPALSEDDEEIIQSVVQGKTPSYSLESKLGDCMRAASIRKEALQRITGKSLEGLPLEGFDYESILGQCCEMPVGYVQIPVGIAGPLLLDGREYSVPMATTEGCLVASTNRGCKAIFVSGGADSVLLRDGMTRAPVVRFSTAKRAAELKFFVEDPLNFETLSLMFNKSSRFARLQGIQCAIAGK…	735	5	1145, 182, 432, 200, 249	403, 90, 313, 539	✓	✓	✓	✓	✓
ScHMG5	S. commersonii	3-hydroxy-3-methylglutaryl-coenzyme A reductase 2 ; Catalyzes the synthesis of mevalonate. The specific precursor of all isoprenoid compounds present in plants	maker_scaffold1593_augustus_gene_0_31_mRNA_1	MDVRRRSEKPVYPSKVFAADEKPLKPHKNQQQEDNNTLLIDASDALPLPLYLTNGLFFTMFFSVMYFLLSRWREKIRNSTPLHVVTLSELGAIVSLIASVIYLLGFFGIGFVQTFVSRGNNDSWDENDEEFLLKEDSRCGPATTLGCAIPARQIAPMAPPQPSMSVAEKPAPLITPASSEEDEEIIKSVVQGKIPSYSLESKLGDCKRAASIRKEVMQRITGKSLEGLPLEGFNYESILGQCCEMPIGYVQIPVGIAGPLLLNGKEFSVPMATTEGCLVASTNRGCKAIYASGGATCILLRDGMTRAPCVRFGTAKRAAELKFFVEDPIKFETLANVFNQSSRFARLQRIQCVIAGKNLYMRFVCSTGDAMGMNMVSKGVQNVLDYLQNEYPDMDVIGI…	596	4	1141, 182, 347, 243	89, 124, 199	✓	✓	✓	✓	✓
